# Supplementary material for: Human parvovirus 4 ‘PARV4’ remains elusive despite a decade of study
Source: F1000Res. 2017 Jan 27;6:82. [Version 1] doi: 10.12688/f1000research.9828.1 (PMC5288687; doi:10.12688/f1000research.9828.1)
Supplement: Supplementary file 1 [file f1000research-6-10596-s0000.tgz]

Archive with 1 entries (1 files):
- d14f5213-8638-4bf4-8d13-6cfb1752c664.pdf
